# Supplementary material for: Predictive Model for Drug-Induced Liver Injury Using Deep Neural Networks Based on Substructure Space
Source: Molecules. 2021 Dec 13;26(24):7548. doi: 10.3390/molecules26247548 (PMC8707960; doi:10.3390/molecules26247548)
Supplement: Supplementary file 1 [file molecules-26-07548-s001.zip]

Archive with 1 entries (1 files):
- molecules-1512828-supplementary.pdf
